# Supplementary material for: Mild Ozone-Induced Oxidative Stress Modulates the Activity and Viability of Porcine Neutrophils and Monocytes
Source: Animals (Basel). 2026 Jan 8;16(2):193. doi: 10.3390/ani16020193 (PMC12838241; doi:10.3390/ani16020193)
Supplement: Supplementary file 1 [file animals-16-00193-s001.zip]

Archive with 1 entries (1 files):
- animals-4050560-supplementary.pdf
